# Supplementary material for: Genotypes of Pain and Analgesia in a Randomized Trial of Irritable Bowel Syndrome
Source: Front Psychiatry. 2022 Mar 23;13:842030. doi: 10.3389/fpsyt.2022.842030 (PMC8983929; doi:10.3389/fpsyt.2022.842030)
Supplement: Supplementary file 1 [file Table_1.xlsx]

## Sheet: Sheet1
Supplementary Table 1: SNPs associated with change in pain severity (days of pain in the last 10 days) over the course of 6 week IBS treatment trial
Variation ID	dbSNP	P-value
7:17710866:C:T	rs10226349	1.54e-07
7:17710829:C:A	rs75392821	2.272e-07
7:17705199:G:A	rs10260737	4.08e-07
7:17705257:C:A	rs10260625	4.08e-07
7:17705260:A:G	rs10231149	4.08e-07
7:17705268:A:G	rs10231153	4.08e-07
7:17706278:A:G	rs7811343	4.08e-07
7:17706429:A:T	rs7779176	4.08e-07
7:17706741:A:T	rs7779652	4.08e-07
7:17706846:A:G	rs10238823	4.08e-07
7:17706905:A:T	rs10238946	4.08e-07
7:17707084:A:T	rs57591384	4.08e-07
7:17708246:G:C	rs10273343	4.08e-07
7:17708264:A:G	rs10243677	4.08e-07
7:17708465:G:T	rs10276616	4.08e-07
7:17708652:C:G	rs73302011	8.095e-07
7:17708745:A:G	rs73302012	8.095e-07
7:17708788:T:C	rs10233355	8.095e-07
7:17709029:T:C	rs10233628	8.095e-07
7:17709062:G:T	rs10277374	8.095e-07
7:17709155:G:T	rs10277501	8.095e-07
7:17709204:T:G	rs6977694	8.095e-07
7:17709734:C:G	rs6962184	8.095e-07
14:44557992:T:C	rs72682612	2.145e-06
14:44559869:A:C	rs55806538	2.145e-06
14:44568167:T:C	rs56191213	2.145e-06
14:44545006:C:T	rs55857443	2.648e-06
3:148966213:C:G	rs79355580	2.9e-06
1:231286350:A:G	rs1073082	2.948e-06
1:31232276:A:G	rs1407881	2.99e-06
3:162245886:G:A	rs2126845	3.704e-06
7:17709009:G:T	rs10277251	3.708e-06
21:37570498:C:T	rs58061985	3.709e-06
3:115303205:T:C	rs12489979	4.44e-06
21:37579423:C:T	rs2835318	4.563e-06
14:44578513:A:C	rs7157557	5.323e-06
14:44594134:C:T	rs72682630	5.323e-06
12:12899030:C:G	rs10505768	6.163e-06
7:92385485:G:A	rs1014768	6.222e-06
1:38836186:A:G	rs2798798	6.381e-06
3:148951017:A:T	rs77630053	7.149e-06
3:148955294:T:G	rs112127151	7.149e-06
21:37557933:A:G	rs2835304	7.231e-06
3:115315661:C:T	rs62263158	7.242e-06
21:20974589:C:T	rs1079827	7.501e-06
21:37557851:C:T	rs1571697	7.735e-06
21:37558369:C:T	rs1977967	7.735e-06
21:37559505:T:C	rs62229325	7.735e-06
21:37559766:T:G	rs56259022	7.735e-06
21:37560178:T:C	rs6517336	7.735e-06
21:37560715:A:C	rs2835308	7.735e-06
21:37562861:A:G	rs12626333	7.735e-06
6:166920626:A:G	rs2235268	7.856e-06
5:3657988:C:T	rs62334050	8.869e-06
3:164456657:T:A	rs2366528	9.555e-06
