# Supplementary material for: Genotypes of Pain and Analgesia in a Randomized Trial of Irritable Bowel Syndrome
Source: Front Psychiatry. 2022 Mar 23;13:842030. doi: 10.3389/fpsyt.2022.842030 (PMC8983929; doi:10.3389/fpsyt.2022.842030)
Supplement: Supplementary file 2 [file Table_2.XLSX]

## Sheet: Sheet1
Supplementary Table 2: SNPs associated with change in pain frequency (days of pain in the last 10 days) over the course of 6 week IBS treatment trial
Variation ID	dbSNP	P-value
18:6451334:G:A	rs1105794	2.824e-08
18:6452944:C:T	rs4798443	2.858e-08
18:6453861:T:C	rs9952528	2.858e-08
18:6451515:C:T	rs4479336	3.692e-08
18:6451939:C:T	rs6506387	3.692e-08
18:6455037:T:C	rs4324213	5.904e-08
18:6457808:G:C	rs147802264	4.036e-07
18:6457592:C:T	rs4797244	4.944e-07
12:91280366:G:A	rs4842738	6.038e-07
18:6454203:A:G	rs11661432	6.301e-07
18:6455000:C:T	rs4390674	6.301e-07
12:91282463:T:C	rs61926415	6.703e-07
12:91282729:C:T	rs56257361	6.703e-07
18:6459659:A:G	rs8083385	9.343e-07
18:6460576:T:A	rs12955872	9.343e-07
18:6454800:C:G	rs4361014	1.053e-06
18:6455106:A:G	rs4329993	1.053e-06
21:45834464:G:T	rs7283186	1.594e-06
21:45837267:G:A	rs7280230	1.638e-06
18:6455370:C:T	rs4570962	1.739e-06
7:152640643:C:T	rs2109748	1.825e-06
6:157415679:G:T	rs7775674	2.33e-06
12:91280114:T:C	rs4842736	2.426e-06
17:2781510:A:G	rs9915468	2.773e-06
17:2781732:T:C	rs12942087	2.773e-06
4:169414429:G:T	rs6819953	3.552e-06
9:14366123:A:G	rs33913111	3.637e-06
12:91290766:C:T	rs12423763	3.672e-06
11:21387464:A:C	rs1945403	4.408e-06
12:91284205:C:A	rs61926416	4.571e-06
12:91284263:C:T	rs61926417	4.571e-06
12:91286391:T:G	rs61926418	4.571e-06
12:91286975:G:A	rs7313740	4.571e-06
12:91291131:G:T	rs61926420	4.571e-06
12:91291350:G:A	rs4842513	4.571e-06
12:91292955:C:T	rs61926421	4.571e-06
12:91293168:G:A	rs377143076	4.571e-06
12:91294636:G:C	rs61926423	4.571e-06
12:91295101:A:G	rs11105868	4.571e-06
12:91286484:G:A	rs61926419	4.627e-06
12:91295031:C:A	rs11105867	4.627e-06
12:91296162:G:A	rs61926424	4.661e-06
12:91298002:G:A	rs4578464	4.661e-06
18:6455117:T:C	rs4356553	5.024e-06
12:91293165:T:G	rs55691472	5.682e-06
12:91297666:G:A	rs61926425	6.491e-06
12:91299054:G:A	rs61926427	6.491e-06
12:91301243:G:A	rs61926431	6.491e-06
4:188638349:T:A	rs6553087	7.166e-06
12:91285125:C:A	rs4417377	7.173e-06
12:91289710:C:T	rs10859079	7.173e-06
12:91291198:A:T	rs79900433	7.173e-06
12:91294092:G:A	rs4489815	7.173e-06
2:124500294:A:G	rs12617032	8.004e-06
2:124500419:A:G	rs62163098	8.004e-06
15:70212712:C:A	rs7177229	8.218e-06
12:129617851:A:G	rs7972082	8.225e-06
3:153320460:T:A	rs1880033	8.522e-06
3:153320461:C:A	rs1880032	8.522e-06
16:1862983:T:G	rs12598216	8.552e-06
12:91340556:T:A	rs2408417	8.603e-06
15:32377975:T:C	rs75171924	8.663e-06
12:129617975:T:C	rs11060156	8.826e-06
12:91316844:C:T	rs11611740	9.183e-06
12:129614288:T:G	rs9804847	9.379e-06
12:26365730:A:G	rs11048431	9.938e-06
